# Supplementary material for: Expression Profile of Sorghum Genes and Cis-Regulatory Elements under Salt-Stress Conditions
Source: Plants (Basel). 2022 Mar 24;11(7):869. doi: 10.3390/plants11070869 (PMC9003456; doi:10.3390/plants11070869)
Supplement: Supplementary file 1 [file plants-11-00869-s001.zip]

Archive with 1 entries (1 files):
- plants-1571028-supplementary.xlsx
