# Supplementary material for: Expression Profile of Sorghum Genes and Cis-Regulatory Elements under Salt-Stress Conditions
Source: Plants (Basel). 2022 Mar 24;11(7):869. doi: 10.3390/plants11070869 (PMC9003456; doi:10.3390/plants11070869)
Supplement: Supplementary file 1 [file plants-11-00869-s001.zip › plants-1571028-supplementary.xlsx]

## Sheet: Sheet 1
Sample	Processed_read	Mapped_read	Mapping_rate
nampung_0DCT_leaf1	3442859	3292559	95.63%
nampung_0DCT_leaf2	9679539	9265206	95.72%
nampung_0DCT_root1	13764314	12947924	94.07%
nampung_0DCT_root2	20882174	19746313	94.56%
nampung_3D150_leaf1	15882789	15189950	95.64%
nampung_3D150_leaf2	19354751	18629713	96.25%
nampung_3D150_root1	17225187	16164919	93.84%
nampung_3D150_root2	19132885	18056361	94.37%
nampung_3DCT_leaf1	15679862	15057601	96.03%
nampung_3DCT_leaf2	16957637	16238764	95.76%
nampung_3DCT_root1	17039504	15977716	93.77%
nampung_3DCT_root2	16990159	15953758	93.90%
